# Supplementary material for: CA 19-9 and CA 125 as potential predictors of disease recurrence in resectable lung adenocarcinoma
Source: PLoS One. 2017 Oct 19;12(10):e0186284. doi: 10.1371/journal.pone.0186284 (PMC5648153; doi:10.1371/journal.pone.0186284)
Supplement: S2 Table — (XLSX) [file pone.0186284.s002.xlsx]

## Sheet: Sheet1
CNS
CNS
CNS
CNS
CNS
CNS
CNS
CNS
CNS
CNS
CNS
CNS (4 st cerebrala metastaser), 090709, radiologiskt sannolikt malignt melanom-metastas. Avlider i pneumonibild och på en lungrtg kan man inte utesluta malignitet men stor sannolikhet pleuraplac, på nästa rtg inget säkert patologiskt.
CNS and skeleton
CNS, thorax and skeleton
CT 121008: lever (ngt oklar valör), misstänkta met i vä njure och lungor. 130313 hjärnmetastaser (CT, görs senare MR)+ 130325 sk-met (CT, senare även MR rygg).
Liver
Liver (XXX)
Skeleton
Skeleton
Skeleton
Thorax
Thorax
Thorax
Thorax
Thorax
Thorax
Thorax
Thorax
Thorax
Thorax
Thorax
Thorax
Thorax
Thorax
Thorax and CNS
Thorax and skeleton
Thorax and skeleton
Thorax and skeleton
Thorax and skeleton
Thorax and skeleton

## Sheet: Sheet2
Study nr	Tumor markers*					Days from blood sampling to surgery	Age**	Sex***	Stage	Histology	Mutation status****	Smoking	Adjuvant treatment		Recurrence			Follow-up time (months)
	CA 125	CEA	HE-4	NSE	CA 19-9						EGFR / KRAS		chemotherapy	radiotherapy	Recurrence/other event	Local(s)	Confirmation of recurrence
2	33	26	65	Hemolysis	12.4	1	61	F	2A	Acinar	wt / G12D	Ever/current	Yes	No	New primary lung cancer			107.1
3	29	2.63	53	9.7	47	1	64	M	2B	Mucinous	wt / wt	Ever/current	Yes	No	Yes	Thorax	Radiology and cythology/pathology	45
5	9.46	1.66	61	11.1	7.36	1	76	F	1B	Acinar	ex 19 del / wt	Never	Yes	No	No			124.4
15	34	2.96	76	9.59	12.9	1	60	F	1B	Acinar	wt / wt	Ever/current	Yes	No	No			123.9
31	8.65	8.87	99	14.7	23	1	50	F	1A	Acinar	wt / G12C	Ever/current	No	No	Yes	CNS	Radiology and cythology/pathology	75.1
45	25	3.37	68	16.5	0.6	1	57	F	2A	Acinar	wt / G12C	Ever/current	Yes	Yes	Yes	CNS	Radiology	9.3
48	17.4	65	76	16.8	36	3	59	M	1B	Acinar	wt / wt	Ever/current	No	No	Yes	Thorax	Radiology and cythology/pathology	10.5
82	11.5	16.7	108	11.8	9.39	4	53	F	2A	Acinar	wt / wt	Ever/current	Yes	No	Yes	CNS	Radiology	22.2
104	11.7	3.55	81	Hemolysis	25	1	68	F	3A	Acinar	wt / wt	Ever/current	No	No	No			113.9
105	12.6	2.72	125	11.6	9.67	3	77	M	2A	Acinar	wt / wt	Ever/current	Yes	No	No			113.8
110	17.1	5.27	73	12.6	11.8	Earlier the same day as surgery	55	F	1B	Acinar	wt / G12V	Ever/current	Yes	No	No			113.1
118	14.5	4.67	72	12.4	11.2	1	53	F	2A	Acinar	wt / G12V	Ever/current	Yes	No	New primary lung cancer			102.1
121	7.56	6.58	108	Hemolysis	11.1	1	53	F	1B	Acinar	wt / wt	Ever/current	No	No	No			108.4
127	35	4.06	101	12.6	4.49	1	58	F	1A	Acinar	No data	Ever/current	No	No	Yes	Thorax	Radiology	38.4
142	11.7	8.42	98	12.5	30	1	59	F	1A	Acinar	wt / G12C	Ever/current	No	No	No			101.6
143	7.53	5.18	82	12	0.6	Earlier the same day as surgery	65	M	3A	Acinar	wt / wt	Ever/current	Yes	Yes	Uncertain			51.4
146	17.5	1.56	93	10.8	18.7	1	75	M	1A	Acinar	No data	Never	No	No	No			74.3
147	14.7	25	103	Hemolysis	25	1	71	F	3A	Acinar	No data	Ever/current	Yes	No	Yes	Thorax	Radiology	15.2
150	186	9.34	191	8.34	0.6	3	71	M	1A	Acinar	wt / G12C	Ever/current	No	No	Yes	Liver	Radiology	0.7
152	11.6	2.68	79	13.7	6.06	1	75	M	1B	Acinar	wt / wt	Ever/current	No	No	No			100.4
155	12.1	7.37	61	Hemolysis	28	1	63	F	1B	Acinar	wt / wt	Ever/current	Yes	No	No			100.2
160	26	0.9	107	14.1	5.78	Earlier the same day as surgery	74	M	2B	Acinar	wt / wt	Ever/current	No	No	No			98.8
166.1	13.2	1.43	89	Hemolysis	18.3	3	61	F	1B	Acinar	wt / wt	Ever/current	Yes	No	No			97.7
166.2	7.93	3	130	12.8	8.87	1	81	M	1B	Acinar	wt / wt	Never	No	No	Uncertain			27
167	6.27	5.89	82	14.7	5.38	1	56	M	1B	Acinar	wt / wt	Ever/current	No	No	No			97.7
168	11.5	1.97	55	9.44	32	1	64	F	1A	Lepidic	wt / wt	Never	No	No	No			97.4
178	18.3	9.46	116	15.2	44	1	63	F	1A	Acinar	No data	Ever/current	Yes	No	Yes	Thorax	Radiology and cythology/pathology	15.5
182	11.6	76	99	13.6	10.3	3	56	F	3A	Acinar	wt / wt	Ever/current	Yes	No	Yes	CNS	Radiology and cythology/pathology	6.9
184	9.68	3.88	51	7.25	8.92	1	64	F	3A	Solid	wt / wt	Ever/current	Yes	No	No			95.7
188	10.9	11.2	193	11.2	48	3	63	F	1A	Solid	wt / wt	Ever/current	No	No	No			94.9
189	21	2.18	98	12.9	8.92	2	68	F	1A	Acinar	wt / G12C	Ever/current	No	No	No			67.3
190	10.9	16.6	110	11.2	21	1	78	F	2B	Lepidic	wt / wt	Ever/current	No	No	No			47.6
192	11.5	28	104	11.9	9.41	1	60	F	1B	Acinar	wt / wt	Ever/current	Yes	No	Yes	Thorax	Radiology and cythology/pathology	12.1
200	14.3	6.85	131	11.1	12.7	Earlier the same day as surgery	58	F	1A	Acinar	wt / G12C	Ever/current	No	No	No			50.4
205.2	26	3.77	126	10.1	5.48	Earlier the same day as surgery	71	F	1A	Acinar	wt / G12D	Ever/current	No	No	No			75
207	5.85	6.36	74	9.04	7.57	Earlier the same day as surgery	75	F	1B	Acinar	ex 19 del / wt	Never	No	No	No			90.2
214	21	8.24	85	Hemolysis	4.96	3	67	F	2B	Acinar	wt / G12C	Ever/current	Yes	No	Yes	CNS	Radiology	14.7
218	68	11.5	77	Hemolysis	18.6	Earlier the same day as surgery	62	F	2A	Acinar	wt / wt	Ever/current	Yes	No	No			90.4
220	15.6	3.29	87	Hemolysis	19.8	3	52	M	3A	Acinar	wt / G12C	Ever/current	No	No	Yes	Skeleton	Radiology	3.7
221	8.98	1.7	103	11.3	8.4	Earlier the same day as surgery	66	M	3A	Acinar	wt / wt	Ever/current	Yes	No	No			88.5
222	12.3	12.8	61	9.84	6.55	1	75	F	1B	Mucinous	wt / wt	Ever/current	Yes	No	New primary lung cancer			37.1
223	13.8	3.8	57	Hemolysis	29	1	74	M	1A	Solid	wt / wt	Ever/current	No	No	Yes	CNS	Radiology	7.7
225	13	4.79	107	Hemolysis	16.5	1	71	M	1A	Acinar	wt / G12D	Ever/current	No	No	Uncertain			55.5
226	4.55	8.1	106	11.9	8.35	1	77	M	1A	Mucinous	wt / G12S	Ever/current	No	No	No			87.5
227	15.9	11.2	89	Hemolysis	0.983	3	75	F	1B	Acinar	wt / wt	Never	No	No	No			87.4
228	23	3.37	75	8.33	10.3	6	68	F	1A	Lepidic	wt / Q61H	Ever/current	No	No	No			87.3
229	8.12	2.93	204	24	7.68	3	79	M	2B	Acinar	wt / wt	Ever/current	Yes	No	No			87.2
234	15.7	2.58	73	17.3	11.2	1	65	F	1A	Acinar	wt / wt	Ever/current	No	No	No			1.5
236	16.3	9.6	74	Hemolysis	0.6	3	78	F	2B	Acinar	ex 19 del / wt	Ever/current	No	No	No			85.8
238	5.77	3.8	141	12.4	11.4	1	72	F	1B	Solid	wt / wt	Ever/current	No	No	No			84.6
240	133	4.26	186	15	35	1	77	M	1B	Acinar	wt / G12V	Ever/current	No	No	Yes	CNS	Radiology	8.9
243	15.1	5.75	103	14.6	28	3	80	M	1B	Acinar	L861Q / wt	Never	No	No	No			66
244	1181	11.4	67	15.1	23	1	51	F	3A	Solid	wt / wt	Ever/current	Yes	No	Yes	CNS	Radiology and cythology/pathology	59
246	10.9	6.61	74	Hemolysis	6.17	Earlier the same day as surgery	80	F	1A	Acinar	wt / wt	Never	No	No	Yes	Thorax and skeleton	Radiology	46.4
250	5.98	18.3	58	29	8.53	1	56	M	2A	Solid	ex 19 del / wt	Never	Yes	No	Yes	Thorax and CNS	Radiology and cythology/pathology	31.4
251	6.78	12.5	93	34	8.59	3	57	F	2A	Acinar	M766I / wt	Ever/current	Yes	No	No			82
255	16.7	3.73	85	12.2	11.5	1	76	F	1A	Solid	wt / G13C	Ever/current	No	No	No			39.3
259	41	0.945	422	10.7	17.4	1	76	M	3A	Mucinous	wt / wt	Ever/current	Yes	No	Yes	Thorax	Radiology	8.6
264	9.65	8.76	80	Hemolysis	7.14	1	69	M	3A	Acinar	P848L / G12C	Ever/current	Yes	No	Yes	Thorax and skeleton	Radiology	12.3
270	13	1.69	120	9.67	0.6	1	73	F	1A	Acinar	wt / G12C	Ever/current	No	No	No			76.1
271	25	95	96	14.2	29	1	61	F	1A	Acinar	wt / Q61L	Ever/current	No	No	No			75.9
273	14	28	195	Hemolysis	10.6	1	72	M	2B	Mucinous	No data	Ever/current	No	No	Yes	Thorax	Radiology	26.4
280	90	9.36	250	Hemolysis	0.6	1	66	M	2B	Acinar	wt / wt	Ever/current	Yes	No	Yes	Thorax	Radiology and cythology/pathology	12.2
285	5.97	2.38	118	16.2	9.64	1	74	M	2A	Acinar	ex 19 del / wt	Never	No	No	Yes	CNS	Radiology and cythology/pathology	44.3
287	15.3	2.72	56	32	4.35	3	49	F	3A	Solid	wt / G12C	Ever/current	Yes	Yes	Uncertain			5.9
288	30	24	53	16.9	139	1	68	F	3A	Papillary	wt / G12V	Ever/current	Yes	Yes	Yes	Thorax and skeleton	Radiology	8.1
290	5.53	1.76	45	28	8.08	3	62	F	1A	Acinar	wt / G12A	Ever/current	No	No	No			71.1
292	10.2	8.61	65	16.1	11.5	3	61	F	1A	Acinar	G719A / wt	Ever/current	No	No	No			70.4
294	34	5.4	96	11	7.01	1	67	F	1B	Solid/clear cell	wt / G12C	Ever/current	No	No	Uncertain			18.6
295	21	5.68	86	15.7	157	1	58	F	2B	Lepidic	wt / wt	Ever/current	Yes	No	Yes	Thorax	Radiology	7.2
300	12.6	3.83	154	15.5	16.1	Earlier the same day as surgery	80	M	1B	Acinar	wt / G12A	Ever/current	No	No	No			69.4
302	10.4	3.29	76	Hemolysis	9.36	1	57	F	1A	Solid/clear cell	wt / wt	Ever/current	No	No	No			69.3
309	14.7	3.28	87	Hemolysis	11.5	3	54	M	1A	Acinar	wt / wt	Ever/current	No	No	No			68.9
310	30	1.93	185	13.8	6.71	2	82	F	3A	Acinar	wt / wt	Ever/current	No	No	No			68.7
311	29	11.1	86	Hemolysis	7.01	4	63	M	3A	Solid	wt / G12D	Ever/current	Yes	No	No			68.5
316	10.7	6.17	112	Hemolysis	13	Earlier the same day as surgery	72	F	1A	Acinar	wt / G13C	Ever/current	No	No	No			52.8
320	55	11.5	215	31	56	Earlier the same day as surgery	61	F	2A	Solid	wt / G12C	Ever/current	Yes	No	Yes	Thorax	Radiology	25.2
322	16.7	22	145	Hemolysis	1.81	1	72	M	1B	Solid	wt / wt	Ever/current	Yes	No	No			65.4
324	6.92	3.67	80	9.78	21	Earlier the same day as surgery	77	M	2A	Acinar	L858R / wt	Ever/current	Yes	No	Yes	Thorax and skeleton	Radiology	19.6
325	4.67	3.25	75	16.5	7.35	Earlier the same day as surgery	82	F	1A	Acinar	ex 19 del / wt	Never	No	No	No			65
329	9.97	4.01	98	Hemolysis	0.6	1	80	M	1A	Acinar	wt / wt	Never	No	No	No			64.9
331	23	1.67	144	16.2	5.74	5	80	M	3A	Acinar	P848L / wt	Ever/current	Yes	Yes	Yes	Skeleton	Radiology	10.8
340	6.78	10.7	123	Hemolysis	29	3	71	F	2A	Acinar	wt / wt	Ever/current	No	No	Yes	Liver	Radiology and cythology/pathology	6.1
341	12.2	2.02	66	Hemolysis	8.23	2	69	F	2A	Acinar	wt / Q61H	Ever/current	Yes	No	Yes	CNS, thorax and skeleton	Radiology and cythology/pathology	56.6
342	3.29	2.6	88	13.4	7.9	3	61	M	1A	Acinar	wt / wt	Ever/current	No	No	Yes	Skeleton	Radiology	31.1
348	9.21	2.86	118	Hemolysis	14.3	1	82	M	1A	Acinar	wt / wt	Ever/current	No	No	Yes	CNS	Radiology	20.8
351	25	14.3	174	Hemolysis	9.38	1	68	F	3A	Acinar	wt / wt	Ever/current	Yes	Yes	Yes	CNS	Radiology	20.8
352	12.3	2.43	74	10.3	17.7	3	75	F	2B	Acinar	wt / G12A	Ever/current	Yes	No	No			61.2
354	19.3	1.22	127	9.96	6.86	1	76	M	3A	Acinar	wt / wt	Never	Yes	No	No			27.1
357	23	0.583	77	14.8	32	1	74	F	3A	Acinar	wt / wt	Never	Yes	Yes	Yes	Thorax and skeleton	Radiology	19.3
361	18.2	0.653	170	36	4.84	1	61	F	2B	Acinar	wt / wt	Ever/current	Yes	No	Yes	CNS	Radiology and cythology/pathology	10.9
363	74	20	113	Hemolysis	0.6	1	63	F	2B	Solid	wt / wt	Ever/current	Yes	No	No			58.7
364	10.8	4.52	146	16.6	9.47	5	69	F	1A	Solid	wt / wt	Ever/current	No	No	No			58.7
365	15.7	2.5	53	8.22	56	1	49	F	2B	Acinar	wt / wt	Ever/current	Yes	No	New primary lung cancer			36.6
366	14.6	1.3	51	15.9	4.84	1	61	F	2A	Papillary	wt / wt	Ever/current	Yes	No	No			58.4
371	5.34	1.72	91	Hemolysis	12	1	70	F	1A	Acinar	wt / wt	Ever/current	No	No	No			57.7
372	10.5	3.54	79	16.5	24	1	59	F	1A	Acinar	ex 19 del / wt	Ever/current	No	No	No			57.7
374	9.55	3.05	99	Hemolysis	4.25	3	69	F	1B	Acinar	wt / wt	Ever/current	No	No	New primary lung cancer			16.8
378	57	6.02	96	14.8	13.9	1	68	F	2A	Acinar	No data	Ever/current	Yes	No	Yes	CNS and skeleton	Radiology	2
381	12.8	2.12	82	10.9	6.9	1	72	F	2A	Acinar	wt / wt	Ever/current	No	No	Yes	Thorax	Radiology	53.4
385	10.5	3.79	76	Hemolysis	14	1	80	F	2A	Acinar	wt / wt	Never	No	No	Yes	Thorax	Radiology and cythology/pathology	27.8
388	3.35	3.31	89	Hemolysis	2.96	1	66	F	1A	Acinar	wt / wt	Ever/current	No	No	New primary lung cancer			20
389	9.55	48	91	14	6.92	1	54	F	3A	Acinar	wt / G12V	Ever/current	Yes	No	Yes	Thorax and kidney	Radiology	13.9
390	26	3.37	87	Hemolysis	12.8	1	68	F	2B	Acinar	wt / wt	Ever/current	Yes	No	Yes	Thorax	Radiology and cythology/pathology	25.7
392	8.02	1.6	69	Hemolysis	7.08	3	79	F	1A	Acinar	wt / wt	Never	No	No	No			54.7
393	10.4	5.63	153	Hemolysis	17.2	1	60	F	1A	Acinar	wt / G12C	Ever/current	No	No	No			54.7
399	27	28	196	28	45	1	75	F	3A	Acinar	wt / wt	Ever/current	Yes	No	New primary lung cancer			32.4
*CEA<5µg/L, CA 19-9<35kE/L, CA 125 < 35kE, NSE<17µg/L, HE4 premenopausal women <92pmol/L and postmenopausal women <121 pmol/L
**At time of surgery
*** F=Female M=Male
****wt=wildtype
